# Supplementary material for: Spatial Distribution and Antioxidant Activity of Extracts from Citrus Fruits
Source: Antioxidants (Basel). 2023 Mar 23;12(4):781. doi: 10.3390/antiox12040781 (PMC10135098; doi:10.3390/antiox12040781)
Supplement: Supplementary file 1 [file antioxidants-12-00781-s001.zip]

Archive with 4 entries (4 files):
- Supplementary figure 1.png
- Supplementary figure 2.png
- Supplementary Table 1.pdf
- Supplementary Table 2.pdf
